# Supplementary material for: A Novel Nomogram Based on Hepatic and Coagulation Function for Evaluating Outcomes of Intrahepatic Cholangiocarcinoma After Curative Hepatectomy: A Multi-Center Study of 653 Patients
Source: Front Oncol. 2021 Jul 12;11:711061. doi: 10.3389/fonc.2021.711061 (PMC8311735; doi:10.3389/fonc.2021.711061)
Supplement: Supplementary file 2 [file DataSheet_2.xlsx]

## Sheet: derivation
OS status	OS months	DFS status	DFS months	Gender,F/M	Age	Cirrhosis	Hepatolithiasis	Tumor number,Multiple/single	Tumor size,≥5/<5	Tumor differentiation	Microvascular invasion	Macrovascular invasion	Node positive	Liver capsule invasion	Perineural invasion	GPR	INR	GPR-INR score	CA199 grade (0:<22; 1:≥22)	HBV	HCV	Child score	TNM stage,III/I-II	BCLC stage,B-C/0-A
1	21.7	1	20.7	2	44	0	0	0	0	0	0	0	0	1	0	0.244648	0.95	0		0	0	5	2	1
1	2.2	1	1.2	2	43	0	0	0	1	1	0	1	0	0	1	4.86285	0.96	1	1	0	0	5	1	2
1	9.5	1	5.33333	2	62	0	0	1	1	1	0	0	0	1	0	2.82723	0.92	1	1	0	0	5	2	2
1	91.8333	1	90.8333	2	52	1	0	0	1	0	0	0	0	1	0	0.5374	0.92	0	1	0	0	5	2	1
1	9.1	1	8.73333	2	53	1	0	1	0	0	0	0	0	1	0	0.538721	1.04	0	1	1	0	6	2	2
1	15.1333	1	2.6	2	49	0	0	1	1	1	1	0	0	1	0	0.30059	0.99	0	0	1	0	5	2	2
1	45.9667	1	44.9667	2	62	1	1	0	0	1	0	0	0	0	0	1.08088	1	1	1	0	0	6	1	1
1	79.5667	1	78.5667	2	73	0	0	0	0	0	0	0	0	0	0	0.611916	0.8	0	1	0	0	5	1	1
1	7.26667	1	1.8	1	46	1	0	0	1	1	0	0	0	0	0	5.24444	1.02	1	0	1	0	5	1	1
0	115.4	0	114.4	2	24	0	0	0	0	1	0	0	1	0	0	0.320619	0.92	0	0	1	0	5	2	1
1	9.1	1	3.1	1	36	0	0	0	0	1	0	0	1	0	0	3.78641	1.1	2	1	0	0	6	2	1
1	14.5	1	13.5	2	56	1	1	1	0	1	0	0	0	0	0	2.19025	1.25	2	0	0	0	6	1	2
1	99.6667	1	98.6667	1	61	1	0	0	1	1	0	0	0	0	0	5.17799	0.99	1	1	1	0	5	1	1
1	13.8667	1	12.8667	2	53	0	0	1	1	1	0	0	0	1	0	1.633	0.91	1		0	0	5	2	2
1	18.5333	1	17.5333	2	58	0	1	0	0	0	0	0	0	0	1	0.192147	0.97	0	1	0	0	5	1	1
1	27.2667	1	26.2667	1	54	1	0	0	1	1	0	0	0	1	0	1.70714	0.99	1	1	1	0	6	2	1
0	112.2	0	111.2	2	64	0	0	0	1	1	0	0	0	0	0	0	0.85	0		0	0	5	1	1
1	38.1333	1	12.4667	2	60	0	0	0	1	0	0	0	0	0	0	0.240741		0	1			5	1	1
1	5.1	1	2.1	2	56	0	1	0	0	1	0	0	1	1	0	1.13821	0.81	1	1	0	0	5	2	1
1	5.4	1	2.86667	2	67	0	1	0	0		0	0	1	0	0	0.38961	0.86	0	1	0	0	5
1	9.43333	1	9.46667	2	48	0	0	0	1	1	0	1	1	1	0	0.129547	1.01	0	1	0	0	5	2	2
1	10.4333	1	9.43333	2	80	0	0	0	1	0	0	1	0	1	1	1.55427	1.02	1	1	0	0	5	2	2
1	2.63333	1	2.56667	1	63	0	0	0	1	1	0	0	1	1	0	9.3468	1	1	1	1	0	5	2	1
1	1.46667	1	0.466667	1	35	1	0	1	1	1	0	0	1	1	0	0.687193	1.03	0	1	1	0	5	2	2
1	16.2667	1	6.4	1	52	0	0	0	1	0	0	0	0	0	1	28.4337	0.94	1	1	0	0	5	1	1
1	6.9	1	3.56667	1	62	1	0	0	1	1	0	0	0	0	0	1.09977	1.15	2	0	1	0	5	1	1
0	104.5	0	103.5	2	43	1	1	0	1		0	0	0	0	0	14.1098	1.01	1	0	0	0	5	1	1
1	7.1	1	6.1	2	56	0	1	0	1	0	0	0	1	0	0	0.469136		0	0	0	0	5	2	1
1	6.4	1	5.1	1	75	1	1	0	0	0	0	1	0	0	1	3.61905	1.03	1	1	0	0	5	1	2
1	13.8667	1	10.2667	1	68	1	0	0	1	0	0	0	0	1	0	0.27972	1.04	0	1	0	0	6	2	1
0	103.067	0	102.067	2	52	0	0	0	1		0	0	0	1	0	0.72135	0.95	1		0	0	5	2	1
0	102.4	0	102.4	1	69	0	0	0	0	0	0	0	0	1	0	0.215054	1.04	0	0	0	0	5	2	1
1	11.4	0	102.4	2	45	0	0	0	1	1	0	0	0	1	0	0.28298	1.02	0	1	0	0	5	2	1
1	27	1	26	2	64	1	0	0	0	1	0	0	1	1	0	0.252828	1.11	1	1	1	0	5	2	1
0	99.8667	1	91.3667	2	57	0	0	0	0	1	0	0	0	1	0	0.130719	0.95	0	1	1	0	6	2	1
1	81.5	1	3.46667	2	66	0	1	0	0	1	0	0	0	1	0	0.342679	1.05	0	1	1	0	5	2	1
1	9.63333	1	8.63333	2	66	1	0	0	0	1	0	0	1	0	0	2.04204	1	1	1	1	0	5	2	1
1	50.5333	1	49.5333	2	62	0	1	0	1		0	0	1	1	1	0.882585	0.99	1	1	0	0	6	2	1
1	2.16667	1	1.16667	1	77	0	0	0	0		0	0	0	0	0	0.740741	0.89	1		0	0	5
1	81.7667	1	12.8333	2	42	0	0	1	1	1	0	0	0	1	0	1.28079	0.93	1	0	0	0	5	2	2
1	26.5333	1	25.9	1	70	0	0	0	1	0	0	1	0	0	0	1.88943	0.93	1	1	0	0	5	1	2
1	23.0667	1	13.9667	2	60	0	0	1	0		0	0	0	0	0	0.15873	0.98	0	0	0	0	5	1	2
1	24.6667	1	8.13333	1	38	0	0	0	1	1	1	0	0	1	0	3.56589	0.78	1	1	0	0	5	2	1
1	8.1	1	7.1	2	60	0	0	0	1	1	0	0	0	1	0	1.68694	0.97	1	0	1	0	5	2	1
1	38.2667	1	37.2667	2	62	0	0	1	1	0	0	0	1	1	0	1.12112	0.91	1	1	0	0	5	2	2
1	18.2	1	17.2	2	56	0	1	0	0		0	0	0	0	0	0.236732	0.97	0	1	1	0	5	1	1
1	6.3	1	2.76667	1	73	1	0	0	1	1	0	0	1	0	0	2.47222	1.07	1	1	0	0	6	2	1
1	10.3	1	10.8	2	73	0	1	0	1	1	0	0	0	1	0	0.30525	1.09	0	1	0	0	6	2	1
1	3.1	1	2.6	2	61	0	0	1	1	0	0	0	1	0	0	2.80423	1.01	1	1	0	0	6	2	2
1	48.4667	1	14.8333	2	61	0	0	0	1	1	0	0	0	0	0	0.34188	1.06	0	1	0	0	5	1	1
1	28.9	1	9.36667	2	62	0	0	0	1	1	0	0	0	1	0	0.436006	0.89	0		1	0	5	2	1
1	5.36667	1	4.56667	1	59	1	0	0	0	1	0	0	0	0	0	1.15702	1.08	1	0	1	0	6	1	1
1	4.36667	1	2.46667	1	67	0	0	0	0	1	0	0	1	0	0	2.51412	1.08	1	1	0	0	5	2	1
1	14.8667	1	13.8667	1	65	1	1	1	0	1	0	1	1	0	0	1.1396	1.09	1	1	1	0	5	1	2
1	36.5	1	32.7	1	61	0	0	0	1	1	0	0	0	1	0	1.75375	1.01	1	1	1	0	5	2	1
1	5.3	1	4.3	1	53	0	0	0	1	1	0	0	0	1	0	3.84	1.03	1	1	1	0	5	2	1
1	6.06667	1	5.06667	1	57	1	0	0	0	1	0	1	0	1	0	4.05113	1.14	2	1	1	0	6	2	2
1	19.7333	1	18.7333	1	35	0	0	0	0	1	0	0	0	1	0	0.809969	1.06	1	1	1	0	5	2	1
1	21.9333	1	15.2667	2	67	0	0	0	0	1	0	0	0	1	0	0.362319	0.97	0	1	1	0	5	2	1
1	35.7	1	21.4667	2	57	0	1	0	0	0	0	0	0	1	0	0.399306	0.96	0	1	1	0	5	2	1
1	43.6333	1	11.2667	2	32	1	0	0	1	0	0	0	0	1	0	0.206972	1	0		0	0	5	2	1
1	19.7333	1	9.86667	2	71	0	0	1	0	1	0	0	0	1	0	0.551111	1.01	0	1	1	0	6	2	2
1	26.2333	1	8.5	2	38	0	0	0	0		0	0	0	1	0	1.11111	1.06	1	0	1	0	5	2	1
1	7.06667	1	5.86667	1	38	0	0	1	1	1	0	0	1	1	0	1.25604	0.96	1	1	0	0	5	2	2
0	89.8333	0	88.8333	2	63	1	0	0	1	0	0	0	0	0	0	2.10648	1.02	1	1	0	0	5	1	1
1	6.2	1	5.23333	1	57	0	0	0	1	0	0	0	0	0	0	4.97732	1.02	1		0	0	5	1	1
1	33.2	1	13.2	2	72	1	1	0	0	0	0	0	0	0	0	0.357942	0.98	0	1	1	0	5	1	1
1	17.3333	1	12.8667	2	48	1	0	0	0	0	0	0	0	1	0	9.28105	1.15	2	0	0	0	6	2	1
1	13.1333	1	7.93333	2	42	0	1	1	0		0	0	0	0	0	2.12613	1.01	1	1	0	0	5	1	2
1	15.0667	1	5.26667	1	29	1	0	0	1	0	0	0	0	1	0	0.802469	1.41	2	0	0	0	5	2	1
1	0.766667	0	12.8	1	37	1	0	1	1	1	0	0	1	0	0	7.50751	4.77	2	1	0	0	6	2	2
1	9.76667	1	9.76667	1	59	0	0	0	0	1	0	1	0	0	0	2.49015	1.04	1	1	1	0	5	1	2
1	26.4	1	26.0333	2	74	0	0	0	1		0	0	0	0	0	0.425015	0.98	0		0	0	5
1	19	1	9.7	2	48	1	0	0	1	0	0	0	0	1	0	0.302433	0.91	0	1	0	0	5	2	1
1	5.96667	1	3.33333	1	55	0	0	0	0	1	0	0	0	1	0	0.281294	0.97	0	1	0	0	5	2	1
0	87.5	0	87.5	1	58	0	0	0	0	1	0	0	0	1	0	1.73669	1.01	1	0	0	0	5	2	1
1	15.6333	1	8.56667	1	51	1	0	0	1	1	0	0	0	1	0	1.94839	1.05	1	0	1	0	5	2	1
1	71.5667	1	70.5667	2	58	1	0	0	1	1	1	0	0	1	0	4.88129	1.06	1	0	0	0	6	2	1
1	55.1667	1	54.1667	1	65	1	0	0	0	0	0	0	0	1	0	0.49062	1.08	0	0	0	0	5	2	1
1	8.93333	1	1.36667	1	39	1	0	0	1	1	1	0	1	1	0	1.46644	1.16	2	1	1	0	6	2	1
1	4	1	3.66667	2	58	0	1	0	1	0	0	0	0	0	0	2.60209	0.98	1	1	0	0	6	1	1
1	72.0667	1	71.0667	2	61	0	1	0	0	0	0	0	1	1	0	9.75845	1.11	2	1	0	0	6	2	1
1	8.6	1	6.06667	2	66	0	0	0	1	1	0	0	0	1	0	1.5873	1.1	2	1	0	0	5	2	1
1	25.3333	1	24.3333	1	41	1	0	0	0	1	1	0	0	1	0	1.04065	1.15	2	1	1	0	6	2	1
0	85.5667	0	85.5667	2	40	0	0	0	0	0	0	1	0	1	1	0.610022	1.28	1	1	0	0	5	2	2
1	43.5	1	40.8667	1	70	0	1	0	0	0	0	0	0	0	1	3.67981	1.02	1	1	0	0	5	1	1
1	20.4333	1	19.4333	2	69	0	0	0	1		0	0	0	0	0	0.164609	1.08	0		1	0	5	1	1
0	85.2333	0	85.2333	1	48	1	0	0	0	1	0	0	0	0	0	0.680556	1.08	0	0	1	0	5	1	1
1	56.6333	1	55.6333	2	42	0	0	0	1	1	0	1	0	0	0	0.182899	1.13	1	1	0	0	5	1	2
1	61	1	60.3333	2	53	0	0	0	1	1	0	0	0	0	0	4.67677	0.97	1	1	1	0	5	1	1
1	35.3667	1	10.2667	1	61	0	0	1	1	1	1	0	0	0	0	0.0275132	1.12	1	1	1	0	5	1	2
0	83	1	11.9667	1	69	0	0	0	1	0	0	1	0	0	0	0.345423	1	0	0	0	0	6	1	2
1	8.66667	1	1.36667	1	42	0	1	1	1	1	0	1	0	0	0	1.56272	1.09	1	1	1	0	5	1	2
1	27.5333	1	24.2667	1	55	0	0	1	1	1	0	1	0	0	0	3.05854	1.14	2	1	0	0	5	1	2
0	81.7333	0	81.7333	1	57	0	0	0	0	1	0	0	0	0	0	0.593607	0.93	0	0	0	0	6	1	1
1	57.2333	1	3.9	1	47	0	0	1	1	1	0	1	0	0	0	0.605201	1.2	1	0	0	0	5	1	2
1	21.9	1	7.26667	1	64	0	0	0	0	1	1	0	0	0	0	0.226263	1.04	0	1	1	0	5	1	1
1	67.4	1	7.4	1	69	0	0	0	0	0	0	1	0	0	0	5.90476	1.03	1	1	0	0	5	1	2
1	3.16667	1	1.56667	1	55	0	0	1	1	1	1	0	1	1	1	2.1756	1.01	1	1	0	0	5	2	2
1	4.03333	1	4	1	47	1	0	0	0	1	0	0	0	0	0	0.536062	1.01	0	1	1	0	5	1	1
0	80.8333	0	80.8333	1	48	0	0	0	1	0	0	0	0	0	0	0.36036	0.89	0	0	0	0	5	1	1
1	55.0333	1	54.0333	2	41	0	0	0	1	0	0	0	1	1	0	0.209472	1.04	0	1	0	0	5	2	1
1	10.5333	1	3.33333	2	58	1	0	0	0	1	1	0	0	1	1	1.43926	1.07	1	1	1	0	6	2	1
0	80	0	80	2	75	0	0	1	0	1	0	0	0	1	0	0.376984	0.92	0	1	0	0	5	2	2
0	79.8	0	79.8	1	58	0	0	0	0	0	0	0	0	0	0	0.560949	1.03	0	0	0	0	5	1	1
1	4.33333	1	3.33333	1	56	1	1	0	0	1	0	0	0	0	1	1.66481	1.19	2	1	0	0	5	1	1
1	8.56667	1	6.23333	1	59	0	0	1	1	1	0	1	1	1	1	7.27652	1	1	1	0	0	6	2	2
1	63.3667	1	62.3667	1	65	0	0	1	1	0	0	0	1	0	0	0.692168	0.96	0		0	0	5	2	2
0	79.5333	1	10.7333	2	48	1	0	0	1	0	0	0	0	0	0	1.98519	1.16	2	1	1	0	5	1	1
1	65.1333	1	3.06667	2	64	1	0	0	0	1	0	0	0	1	0	0.434028	1	0		1	0	5
1	13.8333	1	12.8333	1	66	1	0	0	1	1	0	0	0	0	0	1.61917	1.25	2		1	0	6	1	1
1	24.2	1	6.86667	2	70	0	0	0	1		0	0	1	0	0	0.248062	1.13	1		0	0	5
0	79.4667	0	78.4667	1	49	1	0	0	1	1	0	0	0	1	0	0.565657	1.04	0		1	0	5
1	8.83333	1	1.8	1	56	0	0	1	1	1	1	1	0	1	0	1.68459	1.07	1	1	0	0	5	2	2
1	14	1	10.1667	2	68	0	1	0	0	0	0	0	0	0	0	0.232172	1.05	0	1	0	0	5	1	1
1	16.0333	0	16.0333	1	49	0	0	0	1	1	0	1	1	0	0	2.62172	1.01	1	1	1	0	5	2	2
1	28.2667	1	27.2667	2	44	0	1	1	0	1	0	0	0	0	0	16.3889	1.04	1	1	0	0	6	1	2
0	78.6	0	78.6	2	61	1	1	0	1	0	0	0	0	1	0	0.416667	1.02	0	0	0	0	5	2	1
1	10.1	1	9.1	1	64	1	0	1	1	1	0	1	0	0	0	9.79167	1.11	2	0	1	0	6	1	2
0	78.3	0	78.3	1	63	0	0	0	1	0	1	0	1	1	0	3.53846	0.99	1	0	0	0	5	2	1
1	11.1	1	10.1	1	33	0	0	0	1	0	0	0	1	1	0	0.204499	1.11	1	0	1	0	5	2	1
1	62.3	1	21.1	2	60	0	0	1	0	0	0	1	0	1	0	0.474074	0.95	0	1	1	0	5	2	2
1	44.5	1	42.5667	2	67	0	0	1	1	1	0	1	0	0	0	1.2362	0.98	1	0	1	0	6	1	2
1	6.7	1	5.7	1	57	0	0	0	1	1	1	0	0	0	0	3.81743	0.99	1	1	0	0	5	1	1
1	35.4333	1	34.4333	1	66	0	0	0	1	0	0	0	0	1	0	3.14815	1.18	2	1	0	0	6	2	1
1	55.2333	1	26.1	2	57	1	0	0	0	1	0	0	0	0	0	0.666667	1	0	0	1	0	5	1	1
1	9.8	1	2.96667	1	59	1	0	1	1	1	0	1	1	1	0	20.0596	0.97	1	0	0	0	5	2	2
1	28.1333	1	10.0333	1	52	1	0	0	1	1	1	0	0	1	0	2.03175	1.09	1	0	1	0	5	2	1
1	19.1	1	15.9667	1	63	0	0	1	1	1	0	1	0	0	0	3.7037	0.94	1	0	0	0	6	1	2
1	4.93333	1	4.33333	2	58	1	0	0	0	1	0	0	1	1	1	1.51762	1.14	2	1	1	0	6	2	1
1	4.03333	1	3.03333	1	68	0	1	1	0	1	0	0	1	0	0	1.47607	0.95	1	0	0	0	5	2	2
0	75.3333	0	75.3333	2	74	0	0	0	0	1	0	0	0	0	0	0.537241	1.05	0	1	0	0	5	1	1
1	19.3333	1	9.86667	2	59	0	0	1	1	0	0	0	0	0	0	6.64783	0.91	1	0	0	0	5	1	2
1	12.5333	1	8.46667	2	68	0	0	1	1	1	1	0	0	1	0	1.56682	0.96	1	1	0	0	5	2	2
0	75.1333	1	35.0333	2	60	0	0	0	0	1	0	0	0	1	0	0.303658	0.98	0	1	0	0	5	2	1
1	19.1667	1	6.23333	1	66	0	0	1	0	1	0	0	0	1	0	1.16402	1.17	2	1	0	1	5	2	2
1	10.9	1	3.13333	2	59	0	0	0	1	0	0	1	1	1	0	2.72142	1.07	1	1	0	0	5	2	2
1	9.4	1	8.4	1	56	0	1	1	0	1	0	0	0	0	0	5.45204	1.01	1	1	0	0	5	1	2
0	74.0667	1	31.8333	2	47	0	0	0	0	0	0	0	0	1	0	5.45455	1.07	1		0	0	5	2	1
1	11.8667	1	5.96667	1	65	0	0	1	1	1	1	0	1	1	0	1.91847	0.94	1	1	0	0	5	2	2
1	29.2667	0	29.2667	1	54	1	0	0	1	0	0	1	0	1	0	1.17805	0.94	1	1	1	0	5	2	2
1	7.66667	0	7.66667	2	62	0	0	0	0		0	1	0	0	0	4.92662	1.08	1	1	0	0	6	1	2
1	26	1	24.9333	2	63	0	0	1	1	1	0	1	0	1	0	1.00309	0.96	1	1	0	0	6	2	2
0	72.2667	0	72.2667	1	55	0	1	1	1	0	0	0	0	1	0	0.351665	1.03	0	0	0	0	5	2	2
1	14.5	1	3.1	2	35	0	0	1	0	1	0	0	0	1	0	0.292683	0.98	0	0	1	0	5	2	2
1	8.26667	1	4.8	1	69	0	0	0	1	1	0	0	1	1	0	0.888889	1.19	2	1	0	0	5	2	1
1	11	1	10	1	62	0	0	0	1		0	1	1	0	0	8.52288	0.96	1	1	0	0	5	2	2
0	69.9333	1	61.2	1	54	0	0	0	0	0	0	0	0	0	0	0.37037	1.09	0	0	1	0	5	1	1
1	14.0333	1	7.56667	2	55	0	1	0	0	1	0	0	1	1	0	2.52874	1.12	2	1	0	1	5	2	1
1	21.1	1	20.1	1	57	1	0	1	1	1	1	1	0	1	0	1.02041	1.03	1		1	1	5	2	2
1	54.3667	1	53.3667	2	69	0	1	0	0	1	0	0	0	1	0	3.76934	0.94	1	1	0	0	5	2	1
1	4.3	1	3.3	1	42	1	0	0	0	0	0	0	0	1	0	2.59649	1.01	1	1	1	0	6	2	1
1	26.0667	1	25.0667	1	58	0	0	1	0		0	1	0	0	0	2.63939	0.99	1		0	0	5
1	6	1	1.96667	1	21	0	0	1	1	1	0	1	1	1	0	2.98459	1.14	2	1	0	0	5	2	2
1	7.4	1	6.4	2	46	0	0	1	0	1	1	0	0	1	0	0.238095	0.96	0	0	0	0	5	2	2
1	8.7	1	7.7	2	58	0	0	0	1	1	0	1	1	1	0	0.352304	0.97	0	1	0	0	5	2	2
1	24.6333	1	23.6333	2	46	0	0	0	0	0	0	1	0	1	0	4.60728	0.89	1	1	0	0	6	2	2
1	3.03333	1	2.03333	2	81	0	0	0	0	1	0	0	1	1	1	0.762436	1.09	1	1	0	0	5	2	1
1	12.3333	1	11.3333	1	72	0	0	0	0	1	0	0	1	1	0	1.00741	0.96	1	1	0	0	5	2	1
1	4.9	1	2.2	2	39	0	0	1	1	1	1	0	0	1	0	0.830999	0.95	1	1	1	0	5	2	2
1	51.8667	1	50.8667	1	58	0	0	1	0	1	0	1	1	1	0	11.4996	0.94	1	1	0	0	5
0	67.7333	0	66.7333	2	56	0	0	0	0	1	0	1	0	1	0	0.274914	0.88	0	1	0	0	5	2	2
1	8.53333	1	4.3	1	64	0	0	1	1	1	1	0	0	1	0	1.10193	1.05	1	1	0	0	5	2	2
1	19.5333	1	18.2333	1	62	0	0	0	1	1	0	1	1	1	0	1.15385	0.94	1	1	0	0	5	2	2
1	17.5667	1	17.5667	2	58	0	0	0	0	1	0	0	1	1	0	0.893855	0.95	1	0	0	0	5	2	1
1	14.7667	1	8.4	2	77	0	0	0	1	1	0	0	0	1	1	1.01637	1	1	1	0	0	5	2	1
1	51.7333	0	51.7333	1	54	0	1	0	0	0	0	0	0	0	0	0.34188	0.95	0	0	0	0	5	1	1
0	66.4333	1	9.03333	2	43	0	1	1	0	0	0	0	0	1	0	0.324786	1.04	0	0	0	0	5	2	2
1	16.9	1	2.83333	1	63	1	0	1	1	0	0	0	0	1	0	0.685358	1.1	1	1	1	0	5	2	2
1	12.4667	1	6.36667	2	38	0	0	0	0	1	0	1	0	0	1	0.842411	0.94	1	1	0	0	5	1	2
1	3.23333	1	2.56667	1	43	1	0	1	0	1	0	1	1	0	0	1.15942	1.2	2	1	1	0	6	2	2
0	63.7333	0	62.7333	1	45	0	0	1	0		0	1	0	0	1	1.43474	0.98	1		0	0	5
1	1.13333	1	0.133333	2	57	1	0	0	0	1	0	1	1	1	0	0.716049	1.06	1	1	1	0	6	2	2
1	8.66667	1	8.26667	2	57	0	1	1	1	1	1	0	0	1	0	0.752984	1.08	1	1	0	0	5	2	2
1	5.8	1	4.8	1	67	0	0	0	1	1	0	0	1	1	1	2.74232	0.96	1	1			5	2	1
1	7.7	1	2.06667	1	76	0	0	1	0	1	0	0	0	1	0	0.306513	1.04	0	1	0	0	5	2	2
1	39.4667	1	5.33333	1	55	1	0	0	1	1	0	0	0	1	0	1.63743	1.08	1	1	0	0	5	2	1
1	8.73333	1	3.96667	2	59	0	0	1	0	1	0	0	1	0	0	1.54358	1.01	1	1	0	0	5	2	2
1	13.8	0	13.8	1	59	0	0	0	1	1	0	1	0	1	0	1.50617	1.08	1	1	0	0	5	2	2
0	63.4333	0	63.4333	2	56	0	0	0	0	1	0	0	0	1	0	1.21827	1.06	1	1	1	0	5	2	1
0	63.3667	0	63.3667	2	59	0	1	0	0	0	0	0	0	1	0	4.92849	1.02	1	0	1	0	5	2	1
1	16.6667	1	3.1	1	57	0	1	0	0	0	0	0	0	0	0	2.83582	1.02	1	1	1	0	5	1	1
0	61.5667	0	60.5667	1	40	0	0	0	1	1	0	0	0	1	0	1.03865	1.02	1	0	1	0	5	2	1
1	9	1	1.6	2	56	0	1	0	0	0	0	1	0	0	1	9.27438	1.03	1	0	0	0	5	1	2
1	4.4	1	3.4	1	66	1	0	1	1		0	1	1	0	0	1.61836	1.15	2	1	0	0	5	2	2
1	42.5	1	41.5	1	49	1	0	0	0	1	0	0	0	1	0	0.837887	1.07	1	0	0	0	5	2	1
1	14.1333	1	12.2	2	56	1	1	1	1	1	0	0	1	1	0	0.236686	1.08	0	1	1	0	5	2	2
1	27.8667	1	24.5333	1	54	1	0	0	0	1	1	0	0	1	0	0.868056	0.96	1	1	0	0	5	2	1
1	29.7	1	8.16667	2	61	0	1	0	1	1	0	0	0	0	0	1.78947	1.13	2	1	0	0	5	1	1
1	4.4	1	3.4	1	59	0	0	1	1	1	0	1	0	1	1	1.05769	0.94	1	1	0	0	5	2	2
1	4.1	1	3.1	1	51	1	0	0	1	1	0	1	0	0	0	0.651341	1.4	1	1	1	0	6	1	2
1	3.46667	1	2.46667	1	48	0	0	0	1	1	0	0	0	0	0	0.884235	1.06	1	1	0	0	5	1	1
1	24.3333	1	8.46667	1	35	1	0	0	1	1	1	0	1	1	0	0.909091	1.14	2	1	1	0	5	2	1
1	4.86667	1	3.86667	2	55	1	1	1	1	0	1	0	0	1	0	1.80012	0.97	1	1	0	0	5	2	2
1	42.7333	1	4.4	2	60	0	0	0	1	1	1	0	1	1	0	0.577778	1.03	0	0	0	0	5	2	1
0	58.4333	1	16.2	2	67	0	0	1	1	1	0	0	0	0	0	0.225989	0.97	0	0	0	0	5	1	2
1	11.2	1	10.2	1	62	0	1	0	0	0	0	0	0	0	0	0.606061	1.11	1	1	0	0	5	1	1
0	58.3	1	20.2667	1	49	1	0	0	1	0	0	0	0	0	0	2.18905	1.12	2		1	0	5	1	1
1	10.3333	1	2	1	56	0	0	0	0		0	0	0	0	0	11.9458	1.01	1		0	0	5
1	11.8333	1	14.8667	2	70	0	0	0	0	0	0	1	0	1	0	5.14436	1	1	1	0	0	5	2	2
1	44.8333	1	44.5333	2	68	1	1	0	0	1	0	0	0	0	0	3.4188	1	1	1	1	0	5	1	1
1	15.1333	1	4.63333	2	51	1	0	0	0	0	0	0	0	0	0	0.536829	1.08	0	1	0	0	5	1	1
1	9.6	1	1.83333	2	63	0	0	1	1	1	0	0	1	1	0	0.639731	1.08	0		0	0	5
1	4.6	1	3.6	2	67	0	0	1	0	1	0	0	0	0	0	1.54096	1.1	2	1	0	0	5	1	2
1	5.9	1	5.9	1	60	0	0	1	1	1	1	1	1	1	1	3.45154	0.96	1	1	0	0	5	2	2
1	6.6	1	6.4	1	67	0	0	0	1	1	0	0	0	1	0	2.8749	1.09	1	1	0	0	6	2	1
1	9.8	1	6.26667	1	63	0	0	0	0	1	0	1	1	1	1	12.0255	0.99	1	1	0	0	5	2	2
0	56.7333	0	55.7333	1	66	0	0	0	1	0	0	1	1	1	0	0.385965	1.06	0	1	1	0	5	2	2
1	41.0333	1	10.0667	2	48	0	0	0	0		0	1	0	0	0	13.1641	0.94	1		0	0	6
1	11.2667	1	5.43333	2	62	0	0	1	0	1	0	0	1	1	0	0.734694	1.01	1	1	0	0	5	2	2
1	24.6667	1	23.6667	2	57	1	0	0	1	1	0	0	1	1	0	1.01714	1.07	1	1	0	0	5	2	1
1	27.8333	1	6.16667	1	48	0	0	0	0	1	0	0	1	1	0	2.61603	1.12	2	1	1	0	5	2	1
0	55.8667	1	11.4	2	50	0	0	1	1	0	0	1	0	1	0	0.61828	1.15	1	1	0	0	5	2	2
1	24.7333	1	2	2	62	1	0	1	0	1	0	0	0	1	1	2.04007	1	1	1	0	0	5	2	2
0	55.4667	1	36	1	69	0	0	0	1	0	0	0	0	1	0	0.538721	1.04	0	0	0	0	5	2	1
1	18.7	1	3.1	1	60	0	0	1	0	1	0	0	1	0	0	2.95617	1.03	1		1	0	5
1	6.16667	1	3.53333	2	49	0	0	1	1		0	0	0	0	0	1.50794	1.01	1	0	0	0	5	1	2
1	16.2667	1	14.1667	2	61	0	0	0	0	1	0	0	1	0	0	0.425926	0.91	0	1	0	0	5	2	1
0	55.1333	0	55.1333	1	70	0	0	0	0	1	0	0	0	0	0	0.303582	0.95	0	1	0	0	5	1	1
0	54.8	0	54.8	2	58	0	1	1	1	0	0	0	1	1	0	1.33838	0.88	1	0	0	0	5	2	2
0	54.4667	0	54.4667	2	64	0	0	0	1	0	0	0	0	1	0	0.819849	0.93	1	1	0	0	5	2	1
0	52.4	0	54.4333	2	61	0	0	1	1		0	1	1	0	0	0.388106	1.1	1		0	0	5
1	5.13333	1	3.1	1	56	0	1	1	1	1	0	0	0	1	0	1.43056	1.04	1	0	0	0	5	2	2
0	54.1	0	53.1	1	49	0	0	0	0	1	0	0	0	1	0	8.40841	1.09	1	0	0	0	5	2	1
1	2.7	1	2.7	1	73	1	0	0	1	1	0	1	1	1	0	3.80952	1.11	2	1	0	0	5	2	2
1	13.3	1	5.63333	1	72	1	0	0	1	1	1	0	0	1	0	1.52292	1.05	1	0	0	0	6	2	1
1	23.8667	1	8.16667	1	48	0	0	0	0	1	0	0	0	1	0	1.36201	1.13	2	1	1	0	5	2	1
1	4.93333	1	2.53333	2	45	0	0	1	1	1	0	0	0	1	0	0.398323	1.01	0	1	0	0	5	2	2
0	53.3667	1	4.13333	1	66	0	0	0	1	1	0	1	0	1	0	2.71605	1.09	1	1	0	0	5	2	2
0	53.1333	0	53.1333	1	46	0	0	1	0	1	0	0	0	0	1	3.08943	0.93	1	0	0	0	5	1	2
1	9.6	1	4.23333	1	66	0	0	0	1	1	0	1	0	1	0	1.20244	1.11	2	1	0	0	5	2	2
1	10.1333	1	6.23333	2	50	1	0	1	1	1	0	0	0	1	0	0.977011	1.03	1	1	1	0	5	2	2
1	10.7333	1	9.73333	1	41	0	0	1	1		0	1	0	0	0	0.70922	1.09	1		1	0	5
1	14.4667	1	2.4	2	57	0	1	0	0	0	0	0	0	0	0	0.200717	1.01	0	0	1	0	5	1	2
1	4.1	1	2.06667	1	56	0	0	1	1	1	0	0	1	1	0	1.19807	0.97	1	1	0	0	6	2	2
1	6.43333	1	5.43333	2	65	1	0	0	0		0	0	1	1	0	0.583208	0.97	0	1	0	0	6	2	1
1	35.4333	1	29.9333	1	55	0	0	0	1		0	0	0	0	0	3.79005	0.95	1	1	0	0	6
0	51.0667	1	39.7667	1	29	0	0	1	1	1	1	0	0	1	0	1.85631	1.06	1	0	0	0	5	2	2
0	51.0333	0	51.0333	1	56	0	0	0	0		0	0	0	1	0	0.305958	1.08	0	1	0	0	5	2	1
1	13.2	1	11.5333	1	20	0	0	0	0	0	0	0	1	1	1	2.41789	1.02	1	1	0	0	6	2	1
1	38.1333	1	30.6667	1	73	0	0	0	0	1	0	0	0	1	1	1.13319	0.98	1		0	0	5	2	1
1	7.83333	1	6	1	52	0	0	0	1		0	1	1	0	0	0.539683	0.97	0	1	0	0	5
1	7.56667	1	6.9	2	56	1	0	1	1	0	0	0	1	1	0	2.05761	1.03	1	1	0	0	5	2	2
1	3.66667	1	2.26667	1	67	0	0	0	1	1	0	0	1	0	0	0.722762	1.06	1	1	1	0	5	2	1
1	11.9333	1	11.8667	1	47	0	0	0	1	1	0	1	0	1	0	0.835882	0.95	1	1	0	0	5	2	2
0	49.4	1	12.3333	1	65	0	1	0	1	0	0	1	0	0	0	0.636319		0	1	0	0	5	1	2
1	5.13333	1	4.46667	2	57	0	1	1	0		0	1	1	0	0	2.92593	1.03	1	1	0	0	5	2	2
1	26.7333	1	27.3	2	59	0	0	0	0	1	0	0	1	1	1	0.685871	1.02	0	1	0	0	5	2	1
0	48.5333	0	47.5333	1	67	1	0	0	0	0	0	0	0	1	0	0.331675	1.15	1	1	0	0	5	2	1
0	48.3667	0	48.3667	2	57	0	0	0	0		0	0	0	0	0	3.69841	1.01	1	0	0	0	5	1	1
1	10.5	1	9.5	1	65	0	0	1	1	1	0	0	1	1	0	3.21256	1.12	2	0	0	0	6	2	2
1	9.96667	1	9.63333	2	57	0	0	0	0	1	1	0	1	1	1	0.29321	1.14	1	1	1	0	5	2	1
1	12.3667	1	11.5	2	66	0	0	1	1	1	1	0	0	1	0	0.551724	1.02	0	1	0	0	5	2	2
1	30.2333	1	25.6333	2	70	0	0	0	0	1	0	0	0	0	0	0.312213	0.99	0	0	0	0	6	1	1
1	5.23333	1	4.56667	1	60	0	0	1	1	1	0	0	1	1	1	0.327485	1.06	0	1	0	0	5	2	2
0	47.3333	0	47.3333	2	50	0	0	0	0	1	0	0	0	1	1	0.184162	1.05	0	0	0	0	5	2	1
1	5.9	1	4.9	2	62	1	1	0	0	1	0	0	0	1	1	0.283371	1.08	0	0	1	0	5	2	1
1	20.1	1	19.1	1	63	0	0	1	0	1	0	0	0	0	0	4.49612	1.01	1	1	0	0	5
1	10.5667	1	5.76667	1	52	0	0	1	1	0	0	1	0	1	0	0.487329	0.99	0	1	1	0	5	2	2

## Sheet: validation
Age	Gender	OP time	death time	OS status	OS months	Cirrhosis	Ascite	Multiple tumors	Diameter(5cm)	Hepatolithiasis	Microvascular invasion	Macrovascular invasion	LN metastasis	Biliary invasion	Perineural invasion	liver capsule	poor tumor differentiation	CA199≥22U/ml	HBV	HCV	CHILD score	TNM stage	BCLC stage	INR grade	GPR grade	GGT	PLT	GPR	INR	GPR-INR score	AFP	ALB	TB	CEA
69	F	2015-08-07	2020-03-31	0	56.6	0	0	1	1	0	0	0	0	1	0	0	0	0	0	0	5	1	1	0	0	27	211	0.127962	0.9	0	2.73	43.8	9.3	1.77
56	M	2014-07-15	2014-12-16	1	5.13333	0	1	0	1	1	1	1	1	1	1	0	1	0	0	0	6	2	1	1	1	104	133	0.781955	1.35	2	3.25	29.7	16.7	9.79
68	F	2015-10-13	2020-03-31	0	54.3667	0	1	0	0	0	0	0	0	0	0	1	0	0	0	0	5	1	1	0	0	24	167	0.143713	0.95	0	1.87	39.3	10.6	1.07
69	M	2014-06-11	2020-03-31	0	70.6667	0	1	0	1	0	0	0	0	0	0	0	0	0	0	0	5	1	1	0	0	40	165	0.242424	1.04	0	12.28	45	12.3	1.82
50	F	2015-02-10	2020-03-31	0	62.5333	0	0	0	0	0	0	0	0	0	1	0	1	0	0	0	5	1	1	0	0	15	181	0.0828729	1.05	0	0	42.4	11.9	0.73
75	F	2012-06-05	2020-03-31	0	95.2	0	0	1	0	0	0	0	0	1	0	1	1	1	0	0	5	1	1	0	0	16	112	0.142857	0.92	0	2.26	41.2	9.1	3.61
62	F	2014-06-07	2016-06-18	1	24.7333	0	0	0	1	1	1	1	1	0	1	1	1	1	0	0	6	2	2	1	1	876	142	6.16901	17.8	2	2.8	38.6	24.5	18.32
55	M	2015-10-21	2020-03-31	0	54.1	0	0	0	1	0	0	0	0	1	0	1	0	1	0	0	5	1	1	1	0	27	225	0.12	19.6	1	2.25	42.3	29.5	3.01
55	F	2013-04-07	2014-06-02	1	14.0333	1	1	0	0	1	1	1	1	0	0	1	1	1	0	0	5	2	2	1	1	165	145	1.13793	1.12	2	1.75	43.8	25.4	6
72	F	2015-07-29	2016-12-21	1	17.0333	1	1	0	1	0	1	1	0	1	0	1	1	1	0	0	6	2	2	0	0	35	163	0.214724	0.87	0	4.78	30.1	16	1.36
56	F	2013-10-15	2020-03-31	0	78.6333	0	0	0	0	0	0	0	0	1	0	1	1	1	1	0	5	1	1	0	0	216	394	0.548223	1.06	0	3.16	38.1	29.4	2.86
42	F	2013-11-02	2015-01-28	1	15.0667	0	1	0	1	0	1	1	0	0	0	0	0	1	1	0	5	2	2	0	0	18	199	0.0904523	0.95	0	1.82	39.6	11	273.1
53	M	2015-05-30	2017-12-12	1	30.9	0	1	1	1	0	1	1	1	0	0	1	0	1	0	0	5	2	2	0	1	518	235	2.20426	0.95	1	1.18	43.2	8.7	32.85
51	M	2015-05-20	2020-03-31	0	59.2333	0	0	0	1	0	0	0	0	1	0	0	1	0	0	0	5	1	2	0	0	56	88	0.636364	1.05	0	2.24	44.9	9.6	3.45
55	F	2013-07-27	2020-03-31	0	81.3	0	1	1	0	0	0	0	0	0	0	1	1	1	0	0	5	1	1	0	0	18	354	0.0508475	0.96	0	1.1	35.3	6.7	104.9
51	M	2015-01-24	2017-11-05	1	33.8667	1	0	0	0	0	1	1	0	0	0	1	1	1	1	0	6	2	2	0	0	49	135	0.362963	1.05	0	5.37	43.4	7.4	3.66
77	F	2015-12-29	2020-03-31	0	51.8	0	0	0	1	0	0	0	0	1	0	0	0	1	0	0	5	1	1	0	1	69	90	0.766667	0.9	1	3.43	38.1	6.5	10.15
45	F	2014-08-01	2014-12-27	1	4.93333	0	1	1	1	0	1	1	0	1	0	1	1	1	0	0	5	2	2	0	0	38	212	0.179245	1.01	0	2.56	47.4	10.5	1.04
48	F	2011-10-18	2012-05-02	1	6.56667	0	1	0	1	0	1	1	1	1	0	1	1	1	0	0	6	2	2	1	0	35	114	0.307018	1.49	1	4	19.8	25.9	27.42
70	M	2011-12-27	2015-07-24	1	43.5	1	1	0	0	1	1	1	0	1	1	1	0	1	0	0	5	2	2	0	1	154	93	1.65591	1.02	1	3.12	41.1	11.2	3.66
66	M	2012-06-20	2020-03-31	0	94.7	0	0	0	1	0	0	0	0	1	0	1	1	0	1	0	6	1	1	1	1	196	269	0.728625	1.25	2	9.47	35.8	38	29.89
58	F	2012-05-29	2013-04-10	1	10.5333	1	1	1	0	0	1	1	0	1	1	0	1	1	1	0	5	2	2	1	0	72	147	0.489796	1.34	1	3.67	32.4	23.5	5.43
58	M	2012-06-11	2020-03-31	0	95	0	1	0	0	0	0	0	0	1	0	0	0	0	0	0	5	1	1	0	0	26	103	0.252427	1.03	0	2.29	42.2	23.1	1.81
49	M	2012-07-04	2013-10-28	1	16.0333	0	0	1	1	0	1	1	1	1	0	1	1	1	1	0	6	2	2	1	1	157	178	0.882022	1.26	2	4.56	27	16.8	2.85
74	F	2012-10-23	2020-03-31	0	90.5333	0	1	0	0	0	0	0	0	0	0	0	1	1	0	0	5	1	1	0	0	22	91	0.241758	1.05	0	2.37	46.7	17	2.31
44	F	2012-07-16	2014-11-11	1	28.2667	1	0	0	0	1	1	1	0	1	0	1	1	1	0	0	6	2	2	1	1	341	86	3.96512	1.3	2	2.59	23	88	9.08
59	M	2012-09-05	2013-06-26	1	9.8	0	1	1	1	0	1	1	1	1	1	0	1	0	0	0	6	2	2	1	1	141	171	0.824561	1.12	2	2.3	33.9	19.4	1.24
63	M	2014-04-24	2015-02-12	1	9.8	0	1	0	0	0	1	1	1	0	1	1	1	1	0	0	5	2	2	0	1	645	183	3.52459	0.99	1	2.64	37.7	11.2	13.35
63	F	2015-10-19	2020-03-31	0	54.1667	0	1	0	0	0	0	0	0	0	0	0	1	0	0	0	5	1	2	0	0	12	173	0.0693642	1.02	0	3.55	46	12.9	1.96
47	F	2015-08-01	2020-03-31	0	56.8	0	0	1	0	0	0	0	0	1	0	1	1	0	0	0	5	1	1	0	0	38	104	0.365385	0.98	0	2.43	44.3	15.6	2.04
54	F	2012-12-01	2013-03-27	1	3.86667	0	0	0	0	1	1	1	1	0	1	1	1	1	0	0	6	2	2	1	1	661	84	7.86905	1.1	2	3.25	41.3	203.4	2.13
63	F	2013-01-14	2020-03-31	0	87.7667	1	1	0	1	1	0	0	0	1	0	0	1	1	0	0	6	1	1	1	0	71	171	0.415205	1.2	1	8.75	24.4	22.2	3.13
55	M	2013-01-23	2020-03-31	0	87.4667	0	0	0	1	1	0	0	0	1	0	1	0	1	0	0	5	1	1	0	0	47	297	0.158249	1.03	0	4.23	36.1	6.8	4.27
57	M	2013-04-10	2020-03-31	0	84.9	0	0	1	1	0	0	0	0	0	0	1	1	1	1	1	5	1	1	0	0	135	294	0.459184	1.03	0	1200	38.1	12.5	14.3
46	F	2013-04-23	2013-12-01	1	7.4	0	0	1	1	0	0	1	0	0	0	0	1	0	0	0	5	2	2	0	0	15	140	0.107143	0.96	0	2.08	47.9	18.7	4.65
21	M	2013-04-22	2013-10-19	1	6	0	0	0	1	0	1	1	1	1	0	0	1	1	0	0	5	2	2	1	1	368	274	1.34307	1.14	2	1.19	43.5	14.7	31.46
58	F	2013-05-04	2020-03-31	0	84.1	0	1	0	1	0	0	0	1	0	0	0	1	1	0	0	5	1	1	0	0	33	246	0.134146	0.97	0	3.77	42.4	8.6	5.49
46	F	2013-05-16	2015-05-25	1	24.6333	0	0	0	1	1	1	1	0	0	0	1	0	1	0	0	6	2	2	1	1	263	188	1.39894	1.22	2	1.47	22	45.2	0.59
38	F	2013-07-25	2014-08-03	1	12.4667	0	1	0	1	0	1	1	0	0	0	0	1	1	0	0	6	2	2	1	0	25	90	0.277778	1.66	1	1.12	16.8	39.6	3.19
64	M	2013-06-20	2014-03-03	1	8.53333	0	0	1	1	0	1	1	0	0	0	0	1	1	0	0	5	2	1	0	0	120	242	0.495868	1.05	0	5.78	40.5	12.1	2.78
60	F	2015-10-22	2019-07-04	1	45.0333	1	0	0	0	1	1	1	0	0	0	1	1	0	0	0	5	2	2	0	0	26	61	0.42623	0.97	0	4.48	42.1	11.7	3.61
77	F	2013-07-06	2014-09-22	1	14.7667	0	0	0	0	0	1	1	0	1	0	1	1	1	0	0	5	2	1	0	0	59	129	0.457364	1	0	3.24	40	16	2.21
62	M	2013-07-10	2015-02-10	1	19.3333	0	0	0	1	0	1	1	1	1	0	0	1	1	0	0	6	2	2	1	1	150	190	0.789474	1.32	2	4.45	31	11.1	3.24
58	F	2013-07-05	2014-12-14	1	17.5667	0	1	0	0	0	1	1	1	1	0	1	1	0	0	0	5	2	2	0	0	72	179	0.402235	0.95	0	0.72	45.3	9.3	1.25
43	F	2013-07-17	2020-03-31	0	81.6333	0	0	0	0	0	0	0	0	1	0	0	0	0	0	0	5	1	1	0	0	19	130	0.146154	1.04	0	2.41	45.8	14	0.52
57	F	2013-08-26	2014-05-13	1	8.66667	0	1	0	1	0	1	1	0	1	0	0	1	1	0	0	5	2	2	0	0	41	121	0.338843	1.08	0	1.95	48.3	13.7	11.24
62	F	2014-01-08	2014-07-25	1	6.6	0	0	0	1	1	1	1	0	0	0	0	0	1	0	0	5	1	2	0	1	348	95	3.66316	1.03	1	2.24	39.4	5.8	2.71
59	M	2014-01-26	2014-06-07	1	4.4	1	0	1	1	0	1	1	0	0	1	1	1	1	0	0	5	2	2	0	1	533	101	5.27723	0.97	1	3.83	42.1	17	3.1
69	F	2015-12-17	2020-03-31	0	52.2	0	0	0	0	0	0	0	0	0	0	0	0	0	0	0	5	1	1	0	0	17	221	0.0769231	0.88	0	2.75	46.1	8.7	1.64
60	M	2014-04-23	2014-10-17	1	5.9	0	1	1	1	0	1	1	1	1	1	1	1	1	1	0	5	2	2	0	1	185	143	1.29371	1.08	1	38.75	41.2	12.8	31.01
62	F	2015-01-22	2015-10-19	1	9	0	0	0	1	0	1	1	1	0	0	1	1	1	0	0	5	2	2	0	1	345	90	3.83333	1.03	1	2.55	44.2	11	2.37
58	F	2014-07-01	2020-03-31	0	70	0	1	0	1	0	0	0	0	1	0	0	0	1	0	0	5	1	1	0	0	23	154	0.149351	0.95	0	6.31	43	13.2	3.32
55	M	2014-07-12	2020-03-31	0	69.6333	0	0	0	1	0	0	0	0	1	0	1	0	0	1	0	5	2	1	0	0	30	235	0.12766	0.97	0	3.45	44.2	7.6	3.14
29	M	2014-10-21	2020-03-31	0	66.2667	0	1	0	0	0	0	0	0	0	0	0	1	0	0	0	5	1	2	0	0	45	249	0.180723	1.06	0	2.66	44	17.7	1.96
49	M	2014-07-22	2020-03-31	0	69.3	0	0	0	1	0	0	0	0	0	0	0	1	0	0	0	5	2	1	0	0	88	153	0.575163	1.09	0	1.75	38.1	19.9	2.69
69	M	2014-07-25	2015-12-22	1	17.1667	0	0	0	0	0	1	1	0	1	0	0	0	1	0	0	5	2	2	0	1	906	149	6.08054	0.97	1	2.65	41.2	16.6	4.8
72	M	2014-07-29	2015-09-01	1	13.3	0	0	0	1	0	1	1	0	1	0	0	1	0	0	0	5	2	2	0	1	543	143	3.7972	1.05	1	5.16	41.2	20.1	4.36
75	M	2015-08-26	2017-10-18	1	26.1333	0	1	0	1	0	1	1	0	1	0	1	1	1	0	0	5	2	2	1	1	452	163	2.77301	1.12	2	1.5	44.3	19.9	9.32
